# Supplementary material for: The Effect of Astaxanthin on Mitochondrial Dynamics in Rat Heart Mitochondria under ISO-Induced Injury
Source: Antioxidants (Basel). 2023 Jun 9;12(6):1247. doi: 10.3390/antiox12061247 (PMC10295417; doi:10.3390/antiox12061247)
Supplement: Supplementary file 1 [file antioxidants-12-01247-s001.zip]

Archive with 1 entries (1 files):
- antioxidants-2355679-supplementary.pdf
